# Supplementary material for: Review of the Most Important Research Trends in Potential Chemotherapeutics Based on Coordination Compounds of Ruthenium, Rhodium and Iridium
Source: Pharmaceuticals (Basel). 2025 Nov 13;18(11):1728. doi: 10.3390/ph18111728 (PMC12655325; doi:10.3390/ph18111728)
Supplement: Supplementary file 1 [file pharmaceuticals-18-01728-s001.zip]

Archive with 1 entries (1 files):
- pharmaceuticals-3930517-supplementary.pdf
